# Supplementary material for: Differences in the Chromogenic Effect of Corn Starch and Potato Starch on Paprika Red Pigment and Structural Characterisation
Source: Foods. 2024 Jan 6;13(2):191. doi: 10.3390/foods13020191 (PMC10814249; doi:10.3390/foods13020191)
Supplement: Supplementary file 1 [file foods-13-00191-s001.zip]

Archive with 1 entries (1 files):
- foods-2772353-supplementary.pdf
